# Supplementary material for: Associations Between Motor Competence and Executive Functions in Children and Adolescents: A Systematic Review and Meta-analysis
Source: Sports Med. 2024 May 20;54(8):2141–56. doi: 10.1007/s40279-024-02040-1 (PMC11329584; doi:10.1007/s40279-024-02040-1)
Supplement: Supplementary file 4 — Supplementary file4 (R 3 KB) [file 40279_2024_2040_MOESM4_ESM.r]

library(readxl)
es_with_r <- read_excel("C:/Users/c3391223/Desktop/Meta-analysis data/es_with_r.xlsx", 
                        sheet = "all_(no sum, exp, EF2MC)", col_types = c("numeric", 
                                                                          "numeric", "text", "numeric", "numeric", 
                                                                          "numeric", "numeric", "numeric", 
                                                                          "numeric", "numeric", "numeric", 
                                                                          "numeric", "numeric", "numeric", 
                                                                          "numeric", "numeric", "numeric"))
View(es_with_r)

library(metaSEM)
library(metafor)
library(tidyverse)
library(dplyr)
library(OpenMx)


# Centre age
es_with_r$c_Age <- es_with_r$Age - mean(es_with_r$Age, na.rm = TRUE)
mean(es_with_r$Age, na.rm = TRUE)

# overall 

metasem <- meta3L(y = z, v = Variance_z, cluster = study_id, data = es_with_r, intervals.type="LB")
summary(metasem)

# study design 

Cross <- ifelse(es_with_r$study_design=="1", yes=1, no=0)
Long <- ifelse(es_with_r$study_design=="2", yes=1, no=0)
Exp <- ifelse(es_with_r$study_design=="3", yes=1, no=0)
m4 <- meta3L(y = z, v = Variance_z, x = cbind(Cross, Long, Exp), cluster = study_id, data = es_with_r, intercept.constraints = 0, I2="I2q", R2=TRUE, intervals.type="LB")
summary(m4)


# moderator Age
m1 <- meta3L(y = z, v = Variance_z, x = c_Age, cluster = study_id, data = es_with_r, intercept.constraints = 0, I2="I2q", R2=TRUE,intervals.type="LB")
summary(m1)

#3. Motor Competence

#METASEM
Gross <- ifelse(es_with_r$MC=="1", yes=1, no=0)
Object <- ifelse(es_with_r$MC=="2", yes=1, no=0)
Balance <- ifelse(es_with_r$MC=="3", yes=1, no=0)
Loco <- ifelse(es_with_r$MC=="4", yes=1, no=0)
m2 <- meta3L(y = z, v = Variance_z, x = cbind(Gross, Object, Balance, Loco), cluster = study_id, data = es_with_r, intercept.constraints = 0, I2="I2q", R2=TRUE)
summary(m2)

#4. Executive Functioning
#METASEM
Inh <- ifelse(es_with_r$EF=="1", yes=1, no=0)
WM <- ifelse(es_with_r$EF=="2", yes=1, no=0)
Shift <- ifelse(es_with_r$EF=="3", yes=1, no=0)
Overall <- ifelse(es_with_r$EF=="4", yes=1, no=0)
m3 <- meta3L(y = z, v = Variance_z, x = cbind(Inh, WM, Shift, Overall), cluster = study_id, data = es_with_r, intercept.constraints = 0, I2="I2q", R2=TRUE, intervals.type="LB")
summary(m3)


# frequency
# Calculate the frequency table
es_with_r.tab <- table(es_with_r$study_design)
margin.table(es_with_r.tab, 1)


# study design (subgroup)

Cross <- ifelse(es_with_r$study_design=="1", yes=1, no=0)
Exp <- ifelse(es_with_r$study_design=="3", yes=1, no=0)
m5 <- meta3L(y = z, v = Variance_z, x = cbind(Cross, Exp), cluster = study_id, data = es_with_r, intercept.constraints = 0, I2="I2q", R2=TRUE, intervals.type="LB")
summary(m5)


#these analyses were repeated for each executive functioning outcome (e.g., inhibition, working memory etc.,)

#Publication bias 
library(meta)

metafor2<-rma.mv(yi = z, V = Variance_z, random = ~ 1 | study_id/es_id, data=es_with_r, method='REML')
summary(metafor2)

# funnel
funnel(metafor2)
#edit
funnel(metafor2, xlab="z-score", ylab = "Standard error")

regtest(es_with_r$z, es_with_r$Variance_z)
